# Supplementary material for: Long-Term Clinical Outcome of Low-Temperature Plasma Ablation Treatment for Recurrent Corneal Erosions
Source: J Clin Med. 2022 Oct 25;11(21):6280. doi: 10.3390/jcm11216280 (PMC9654815; doi:10.3390/jcm11216280)
Supplement: Supplementary file 1 [file jcm-11-06280-s001.zip]

Archive with 1 entries (1 files):
- surgery.mp4
